# Supplementary material for: Pediatric Emergencies and Hospital Admissions in the First Six Months of the COVID-19 Pandemic in a Tertiary Children’s Hospital in Romania
Source: Children (Basel). 2022 Apr 5;9(4):513. doi: 10.3390/children9040513 (PMC9028540; doi:10.3390/children9040513)
Supplement: Supplementary file 1 [file children-09-00513-s001.zip]

Archive with 1 entries (1 files):
- children-1642995-supplementary.pdf
